# Supplementary material for: Using Masao facial makeup in software interface interaction design from the perspective of digital communication
Source: Sci Rep. 2025 Mar 5;15:7680. doi: 10.1038/s41598-025-90448-8 (PMC11882995; doi:10.1038/s41598-025-90448-8)
Supplement: Supplementary file 1 — Supplementary Material 1 [file 41598_2025_90448_MOESM1_ESM.xlsx]

## Sheet: Sheet1
Visual presentation	4.21834	3.40611	2.9869
Functional Attributes	4.89956	3.48472	3.79913
Interactive experience	4.50655	2.48908	3.19651
SInteraction	4.6214	3.3942	4.1128
